# Supplementary material for: Nanoparticle-Mediated Radiotherapy: Unraveling Dose Enhancement and Apoptotic Responses in Cancer and Normal Cell Lines
Source: Biomolecules. 2023 Nov 29;13(12):1720. doi: 10.3390/biom13121720 (PMC10742116; doi:10.3390/biom13121720)
Supplement: Supplementary file 1 [file biomolecules-13-01720-s001.zip]

Archive with 1 entries (1 files):
- biomolecules-2721577-supplementary.pdf
